# Supplementary material for: The Aggravation of Neuropsychiatric Symptoms in the Offspring of a Korean Family with Intellectual Disability and Developmental Delay Caused by a Novel ARX p.Lys385Ter Variant
Source: Int J Mol Sci. 2024 Sep 25;25(19):10327. doi: 10.3390/ijms251910327 (PMC11476583; doi:10.3390/ijms251910327)
Supplement: Supplementary file 1 [file ijms-25-10327-s001.zip]

Archive with 1 entries (1 files):
- ijms-3189333-supplementary.pdf
